# Supplementary material for: Synthesis, Antibacterial and Antiribosomal Activity of the 3C-Aminoalkyl Modification in the Ribofuranosyl Ring of Apralogs (5-O-Ribofuranosyl Apramycins)
Source: Antibiotics (Basel). 2022 Dec 24;12(1):25. doi: 10.3390/antibiotics12010025 (PMC9854789; doi:10.3390/antibiotics12010025)
Supplement: Supplementary file 1 [file antibiotics-12-00025-s001.zip]

Archive with 1 entries (1 files):
- antibiotics-2094535-supplementary.pdf
